# Supplementary material for: Assessing the gut microbiota composition in older adults: connections to physical activity and healthy ageing
Source: GeroScience. 2025 Mar 17;47(4):6039–63. doi: 10.1007/s11357-025-01605-w (PMC12397483; doi:10.1007/s11357-025-01605-w)
Supplement: Supplementary file 1 — Supplementary file1 (XLSX 20 KB) [file 11357_2025_1605_MOESM1_ESM.xlsx]

## Sheet: MVPA
Taxon	se_PA_levelb150_300mins	se_PA_levelc300_450mins	se_PA_leveld450_600mins	se_PA_levele>600mins
Phylum:Proteobacteria	0.567058	0.524035	0.480272	0.506197
Class:Alphaproteobacteria	0.767535	0.618075	0.630764	0.513753
Class:Betaproteobacteria	0.580145	0.498671	0.524124	0.41479
Class:Gammaproteobacteria	0.829899	0.697269	0.741253	0.639021
Class:Mollicutes	0.842757	0.680966	0.657843	0.512718
Phylum:Firmicutes (unclassified class)	0.445779	0.399397	0.430678	0.336309
Order:Anaeroplasmatales	0.845124	0.685995	0.66733	0.516995
Order:Burkholderiales	0.583578	0.505517	0.535983	0.420065
Order:Enterobacterales	0.861182	0.732708	0.739023	0.653696
Order:Propionibacteriales	0.856764	0.691624	0.681086	0.523056
Order:Rhodospirillales	0.767282	0.631478	0.63564	0.518411
Family:Anaeroplasmataceae	0.848868	0.674319	0.631108	0.515133
Family:Enterobacteriaceae	0.888388	0.746049	0.722377	0.675182
Family:Lactobacillaceae	0.856095	0.675831	0.635552	0.517888
Family:Muribaculaceae	0.785077	0.630398	0.598089	0.48625
Family:Oscillospiraceae	0.427059	0.359704	0.404603	0.323233
Family:Oxalobacteraceae	0.838791	0.663004	0.620061	0.508583
Family:Rhodospirillaceae	0.771404	0.618774	0.597499	0.516554
Family:Sutterellaceae	0.586102	0.483267	0.481545	0.415648
Family:Tannerellaceae	0.410166	0.372143	0.424423	0.312512
Family:Rikenellaceae (unclassified genus)	0.866893	0.688371	0.669038	0.538677
Genus:Anaeroplasma	0.88625	0.705201	0.661073	0.542416
Genus:Caproiciproducens	0.780925	0.621988	0.59001	0.48841
Genus:Eggerthella	0.85721	0.676392	0.63985	0.53061
Genus:Ellagibacter	0.851216	0.674298	0.634182	0.52266
Genus:Lactobacillus	0.892685	0.706481	0.665074	0.544922
Genus:Neglecta	0.588288	0.491326	0.504259	0.429058
Genus:Novispirillum	0.88446	0.708288	0.661991	0.551487
Genus:Oscillibacter	0.529464	0.421983	0.451602	0.383338
Genus:Oxalobacter	0.876104	0.69422	0.650286	0.536087
Genus:Paludicola	0.857847	0.684957	0.640498	0.53236
Genus:Parabacteroides	0.481896	0.425274	0.467474	0.355522
Genus:Prevotella	0.842145	0.687575	0.684417	0.556765
Genus:Roseospira	0.869271	0.681228	0.666073	0.571862
Genus:Streptococcus	0.815262	0.63351	0.618083	0.495055
Anaeroplasma bactoclasticum	0.902143	0.723182	0.67949	0.552898
Ruminoccoccus champanellensis	0.869499	0.688775	0.664385	0.529875
Bacteroides clarus	0.8846	0.712936	0.672685	0.558324
Phocaeicola coprocola	0.874502	0.700004	0.666294	0.545853
Desulfovibrio piger	0.844459	0.678857	0.634853	0.527465
Faecalibacterium prausnitzii	0.536563	0.477366	0.486937	0.441254
Blautia stercoris	0.900553	0.720463	0.674791	0.5569
Prevotella copri	0.877491	0.708843	0.663755	0.542578
Adlercreutzia equolifaciens	0.891974	0.714002	0.670306	0.546094
coproccoccus eutactus	0.869851	0.696192	0.670579	0.536302
Oxalobacter formigenes	0.892177	0.712478	0.669	0.546689
Alistipes ihumii	0.86276	0.689804	0.653251	0.533853
Barnesiella intestinihominis	0.87809	0.706482	0.65913	0.540441
Ellagibacter isourolithinifaciens	0.86775	0.693082	0.653357	0.533529
Colidextribacter massiliensis	0.90915	0.728776	0.681064	0.557186
Phocaeicola plebeius	0.896346	0.716399	0.671803	0.553635
Bacteroides salyersiae	0.869151	0.688067	0.649808	0.537623

## Sheet: STEPS
Taxon	se_STEPS_LEVELb6000_9000steps	se_STEPS_LEVELc>9000
Class:Flavobacteriia	0.251048	0.176398
Class:Negativicutes	0.306018	0.26301
Order:Flavobacteriales	0.257027	0.178039
Order:Pasteurellales	0.254568	0.175847
Order:Propionibacteriales	0.259292	0.188924
Family:Atopobiaceae	0.218805	0.192477
Family:Enterobacteriaceae	0.384828	0.391561
Family:Flavobacteriaceae	0.222797	0.178513
Family:Gracilibacteraceae	0.332675	0.297598
Family:Lactobacillaceae	0.226368	0.184722
Family:Oxalobacteraceae	0.21433	0.174851
Family:Pasteurellaceae	0.220357	0.176493
Family:Propionibacteriaceae	0.225798	0.189525
Family:Vallitaleaceae	0.232758	0.189031
Family:Eggerthellaceae (unclassified genus)	0.25322	0.180196
Family:Hungateiclostridiaceae (unclassified genus	0.254389	0.191866
Family:Rikenellaceae (unclassified genus)	0.286509	0.210375
Genus:Adlercreutzia	0.267087	0.20881
Genus:Alkalibaculum	0.25557	0.201453
Genus:Anaeromassilibacillus	0.259721	0.196931
Genus:Barnesiella	0.29486	0.222949
Genus:Bilophila	0.248937	0.206352
Genus:Butyricicoccus	0.262398	0.202895
Genus:Caproiciproducens	0.247832	0.182447
Genus:Eisenbergiella	0.253665	0.188278
Genus:Ellagibacter	0.2477	0.181747
Genus:Gracilibacter	0.355646	0.299281
Genus:Lactobacillus	0.258948	0.187422
Genus:Massiliprevotella	0.258764	0.185741
Genus:Negativibacillus	0.255531	0.184816
Genus:Novispirillum	0.252252	0.183586
Genus:Oxalobacter	0.248493	0.177701
Genus:Paludicola	0.258309	0.183583
Genus:Parasporobacterium	0.255781	0.184911
Genus:Parasutterella	0.256342	0.20318
Genus:Peptococcus	0.257604	0.202931
Genus:Petroclostridium	0.249577	0.180882
Genus:Rhodospirillum	0.255639	0.184736
Genus:Senegalimassilia	0.271586	0.197699
Genus:Vallitalea	0.259681	0.187457
Clostridium polysaccharolyticum	0.257589	0.190059
Ruminococcus torques	0.258085	0.199996
Kineothrix alysoides	0.274287	0.227702
Senegalimassilia anaerobia	0.254757	0.182701
Ruminococcus bicirculans	0.331594	0.258074
bacteroides caccae	0.284746	0.252135
s__cellulovorans	0.251579	0.180664
Ruminoccoccus champanellensis	0.263803	0.200467
s__chartatabidum	0.250289	0.179559
Bacteroides clarus	0.269167	0.226256
Prevotella copri	0.297914	0.230039
Adlercreutzia equolifaciens	0.25699	0.183033
Coprococcus eutactus	0.261378	0.201024
Parasutterella excrementihominis	0.25634	0.196814
Oxalobacter formigenes	0.247579	0.177339
Caproiciproducens galactitolivorans	0.250761	0.179308
Alistipes ihumii	0.249693	0.187352
Barnesiella intestinihominis	0.269024	0.203157
Ellagibacter isourolithinifaciens	0.246783	0.181393
Novispirillum itersonii	0.251933	0.183536
Parabacteroides johnsonii	0.252074	0.193548
Libanicoccus massiliensis	0.257887	0.185395
Culturomica massiliensis	0.249635	0.185791
Blautia phocaeensis	0.251975	0.17951
Phocaeicola plebeius	0.25142	0.199186
Butyricicoccus porcorum	0.254526	0.194793
Vallitalea pronyensis	0.256932	0.187182
Paludicola psychrotolerans	0.25743	0.183233
Blautia stercoris	0.254806	0.186346
Gracilibacter thermotolerans	0.355008	0.299066
Anaerotaenia torta	0.254254	0.200079
Sutterella wadsworthensis	0.270992	0.214296
Bilophila wadsworthia	0.25193	0.205355
Petroclostridium xylanilyticum	0.248668	0.180526

## Sheet: DISTANCE 6MWT
Taxon	se_Distance.walkedbBetween472_531m	se_Distance.walkedcBetween531_594m	se_Distance.walkedMore_than_594m
Class:Deltaproteobacteria	0.325171	0.322463	0.269313
Order:Coriobacteriales	0.307918	0.279437	0.30567
Order:Desulfovibrionales	0.33202	0.325174	0.269928
Family:Coriobacteriaceae	0.28167	0.253098	0.305572
Family:Desulfovibrionaceae	0.28167	0.253098	0.305572
Family:Enterobacteriaceae	0.307899	0.296181	0.268609
Family:Coriobacteriaceae	0.497763	0.465132	0.490673
Family:Gracilibacteraceae	0.367915	0.375463	0.310922
Family:Lactobacillaceae	0.362591	0.343143	0.198933
Family:Prevotellaceae	0.419359	0.386842	0.399622
Family:Enterobacteriaceae (unclassified genus)	0.514383	0.488311	0.475741
Genus:Adlercreutzia	0.394721	0.371136	0.220982
Genus:Alkalibaculum	0.416752	0.391792	0.214414
Genus:Angelakisella	0.390836	0.368918	0.196178
Genus:Bilophila	0.361911	0.342038	0.239751
Genus:Collinsella	0.308217	0.30162	0.300348
Genus:Coprobacter	0.39261	0.387851	0.270793
Genus:Desulfovibrio	0.370257	0.370461	0.27607
Genus:Eisenbergiella	0.40675	0.381866	0.199343
Genus:Ellagibacter	0.395161	0.366795	0.197968
Genus:Gracilibacter	0.409675	0.412643	0.311447
Genus:Lactobacillus	0.404901	0.383471	0.199754
Genus:Massiliprevotella	0.404951	0.379705	0.200795
Genus:Muribaculum	0.408418	0.385787	0.25179
Genus:Negativibacillus	0.39292	0.367437	0.21117
Genus:Neglecta	0.379819	0.360418	0.309979
Genus:Novispirillum	0.404479	0.378876	0.204604
Genus:Paraprevotella	0.381154	0.375338	0.210584
Genus:Prevotella	0.452406	0.419315	0.395616
Genus:Roseospira	0.433566	0.431381	0.323418
Clostridium polysaccharolyticum	0.41758	0.396842	0.23133
Kineothrix alysoides	0.370549	0.401369	0.221475
Bacteroides caccae	0.367719	0.378921	0.28505
Bacteroides clarus	0.407476	0.395406	0.216902
Agathobaculum desmolans	0.392742	0.379832	0.194326
Adlercreutzia equolifaciens	0.414372	0.387971	0.211571
Bacteroides fragilis	0.411669	0.389981	0.193671
Roseburia intestinalis	0.396931	0.381855	0.264991
Bacteroides intestinalis	0.405019	0.383323	0.194137
Desulfovibrio piger	0.401951	0.38381	0.236941
Eubacterium ramulus	0.34041	0.326983	0.199377
Blautia stercoris	0.416197	0.388634	0.203452
Bilophila wadsworthia	0.377378	0.354415	0.240203
Sutterella wadsworthensis	0.39171	0.379764	0.228085
