# Supplementary material for: Assessing the gut microbiota composition in older adults: connections to physical activity and healthy ageing
Source: GeroScience. 2025 Mar 17;47(4):6039–63. doi: 10.1007/s11357-025-01605-w (PMC12397483; doi:10.1007/s11357-025-01605-w)
Supplement: Supplementary file 2 — Supplementary file2 (XLSX 20 KB) [file 11357_2025_1605_MOESM2_ESM.xlsx]

## Sheet: MVPA
Taxon	lfc_PA_levelb150_300mins	lfc_PA_levelc300_450mins	lfc_PA_leveld450_600mins	lfc_PA_levele>600mins
Phylum:Proteobacteria	-1.15054	-0.981195	-0.557603	-0.965352
Class:Alphaproteobacteria	-0.511599	-0.133445	-0.748695	-0.79698
Class:Betaproteobacteria	-1.13499	-0.184884	-0.535522	-0.0329234
Class:Gammaproteobacteria	-1.12896	-0.552798	-0.593518	-1.19395
Class:Mollicutes	0	-0.5439	-2.64411	-1.52814
Phylum:Firmicutes (unclassified class)	-0.533173	-0.652834	-0.279292	-0.560089
Order:Anaeroplasmatales	0	-0.5439	-2.64411	-1.52814
Order:Burkholderiales	-1.13499	-0.184884	-0.535522	-0.0329234
Order:Enterobacterales	-1.19827	-0.528994	-0.768995	-1.36129
Order:Propionibacteriales	3.31764	-1.19211	2.8694	3.38442
Order:Rhodospirillales	-0.661194	-0.320857	-0.938651	-0.837484
Family:Anaeroplasmataceae	0	-0.5439	-2.64411	-1.52814
Family:Enterobacteriaceae	-0.987887	-0.649892	-0.576544	-1.18049
Family:Lactobacillaceae	8.31194	1.82389	5.06621	5.93339
Family:Muribaculaceae	-1.32107	-0.256427	-0.875269	-0.475453
Family:Oscillospiraceae	-0.652896	-0.646532	-0.815538	-0.172419
Family:Oxalobacteraceae	0	-0.677351	-0.947655	-1.07641
Family:Rhodospirillaceae	-0.661194	-0.320857	-0.938651	-0.837484
Family:Sutterellaceae	-1.05895	-0.243957	-0.513081	-0.16546
Family:Tannerellaceae	-0.82976	-0.479251	-0.359706	-0.464233
Family:Rikenellaceae (unclassified genus)	-1.46581	-0.102286	-1.19746	-0.953011
Genus:Anaeroplasma	0	-0.492077	-2.58955	-1.48785
Genus:Caproiciproducens	0.196442	-0.222333	-0.469778	-0.621283
Genus:Eggerthella	-0.816049	-1.22184	-0.503659	-1.50896
Genus:Ellagibacter	-0.33575	-0.0757202	0.732026	1.01999
Genus:Lactobacillus	8.31194	1.82389	5.06621	5.93339
Genus:Neglecta	0.177057	-0.31721	-0.781981	-0.63035
Genus:Novispirillum	0	-0.102761	-1.02654	-0.537712
Genus:Oscillibacter	-0.769616	-0.642883	-0.801328	-0.205298
Genus:Oxalobacter	0	-0.677351	-0.947655	-1.07641
Genus:Paludicola	-1.8655	-0.82429	0	-0.491359
Genus:Parabacteroides	-0.82976	-0.479251	-0.359706	-0.464233
Genus:Prevotella	-0.317376	0.0958102	0.00100464	1.20149
Genus:Roseospira	-0.212942	-0.217611	-1.12497	-1.20747
Genus:Streptococcus	-0.44146	0.638431	0.274415	-0.60018
Anaeroplasma bactoclasticum	0	-0.492077	-2.58955	-1.48785
Ruminoccoccus champanellensis	-0.189951	-0.0755121	-0.251141	-1.01329
Bacteroides clarus	-1.8888	0.0075839	-1.54144	-1.08127
Phocaeicola coprocola	-0.451151	-1.75539	-0.564281	-1.18043
Desulfovibrio piger	-1.96721	-1.39076	-0.170613	-1.63568
Faecalibacterium prausnitzii	0.43595	0.452806	0.751764	0.792699
Blautia stercoris	0.38562	1.63304	0	0.894202
Prevotella copri	-0.990547	0.115973	1.38334	1.40957
Adlercreutzia equolifaciens	0.758545	-1.04432	-1.60114	-0.880787
coproccoccus eutactus	1.90178	-0.147105	-0.324075	0.668085
Oxalobacter formigenes	0	-0.677351	-0.947655	-1.07641
Alistipes ihumii	-0.166989	-0.0935717	0.394173	0.770788
Barnesiella intestinihominis	-1.8076	-1.66282	-0.725321	-0.0388754
Ellagibacter isourolithinifaciens	-0.33575	-0.0757202	0.732026	1.01999
Colidextribacter massiliensis	0.196112	0.107102	0.97214	0.70768
Phocaeicola plebeius	-2.02715	-2.60679	0	-2.67339
Bacteroides salyersiae	-0.874219	-2.18906	-1.50939	-1.12463

## Sheet: STEPS
Taxon	lfc_STEPS_LEVELb6000_9000steps	lfc_STEPS_LEVELc>9000
Class:Flavobacteriia	0.328438	0.929147
Class:Negativicutes	0.433575	0.616601
Order:Flavobacteriales	0.328438	0.929147
Order:Pasteurellales	-0.867238	-1.01136
Order:Propionibacteriales	0.315267	-1.234
Family:Atopobiaceae	0.490842	0.249555
Family:Enterobacteriaceae	-0.903285	-0.0804054
Family:Flavobacteriaceae	0.309045	0.934047
Family:Gracilibacteraceae	0.423073	0.747614
Family:Lactobacillaceae	1.06732	1.09734
Family:Oxalobacteraceae	-0.838377	-1.10511
Family:Pasteurellaceae	-0.867238	-1.01136
Family:Propionibacteriaceae	0.315267	-1.234
Family:Vallitaleaceae	0.609391	0.904468
Family:Eggerthellaceae (unclassified genus)	-0.609541	-0.861773
Family:Hungateiclostridiaceae (unclassified genus	0.431674	0.369989
Family:Rikenellaceae (unclassified genus)	-0.545912	-1.17932
Genus:Adlercreutzia	-0.289911	-0.532149
Genus:Alkalibaculum	-0.172382	2.27609
Genus:Anaeromassilibacillus	1.13406	-0.332548
Genus:Barnesiella	-0.755923	-0.0802872
Genus:Bilophila	-0.556754	-0.446252
Genus:Butyricicoccus	0.563477	0.281651
Genus:Caproiciproducens	-0.348643	-0.803766
Genus:Eisenbergiella	-0.369615	-0.87793
Genus:Ellagibacter	0.316862	1.08575
Genus:Gracilibacter	0.423073	0.747614
Genus:Lactobacillus	1.06732	1.09734
Genus:Massiliprevotella	0.841848	0.492341
Genus:Negativibacillus	-0.3721	-0.483035
Genus:Novispirillum	1.57591	0.505839
Genus:Oxalobacter	-0.838377	-1.10511
Genus:Paludicola	0.230524	0.631658
Genus:Parasporobacterium	-0.532959	-1.93264
Genus:Parasutterella	-0.721542	-0.447149
Genus:Peptococcus	-0.010093	-0.607254
Genus:Petroclostridium	0.768708	0.277418
Genus:Rhodospirillum	-1.63867	-1.141
Genus:Senegalimassilia	-0.571678	-0.478047
Genus:Vallitalea	0.615883	0.959638
Clostridium polysaccharolyticum	1.03031	4.96924
Ruminococcus torques	-0.499885	-0.224378
Kineothrix alysoides	-0.643537	-0.0471277
Senegalimassilia anaerobia	-1.13999	-1.06981
Ruminococcus bicirculans	0.81604	0.0527642
bacteroides caccae	-0.0565777	-0.572572
s__cellulovorans	0.331481	0.68952
Ruminoccoccus champanellensis	-0.250638	-0.408018
s__chartatabidum	2.19415	2.48194
Bacteroides clarus	-0.717364	-0.801544
Prevotella copri	0.371929	1.50617
Adlercreutzia equolifaciens	-1.63548	-1.57912
Coprococcus eutactus	-1.46807	-0.949377
Parasutterella excrementihominis	-0.779755	-0.358057
Oxalobacter formigenes	-0.838377	-1.10511
Caproiciproducens galactitolivorans	-0.130105	-0.895787
Alistipes ihumii	0.36936	0.720159
Barnesiella intestinihominis	-0.301837	0.921737
Ellagibacter isourolithinifaciens	0.316862	1.08575
Novispirillum itersonii	1.61738	0.522419
Parabacteroides johnsonii	0.0941623	0.67222
Libanicoccus massiliensis	0.841848	0.492341
Culturomica massiliensis	-0.55464	-0.466583
Blautia phocaeensis	0.282648	0.660082
Phocaeicola plebeius	-1.41157	-0.910241
Butyricicoccus porcorum	0.457504	0.321154
Vallitalea pronyensis	0.526063	0.589402
Paludicola psychrotolerans	0.230524	0.631658
Blautia stercoris	0.841273	1.22886
Gracilibacter thermotolerans	0.423073	0.747614
Anaerotaenia torta	-0.109828	-0.436458
Sutterella wadsworthensis	0.357343	0.469288
Bilophila wadsworthia	-0.532742	-0.493574
Petroclostridium xylanilyticum	0.768708	0.277418

## Sheet: DISTANCE 6MWT
Taxon	lfc_Distance.walkedbBetween472_531m	lfc_Distance.walkedcBetween531_594	lfc_Distance.walkedMore_than_594
Class:Deltaproteobacteria	-0.643521	-0.291175	-0.444987
Order:Coriobacteriales	-0.129165	-0.512666	-0.509446
Order:Desulfovibrionales	-0.643521	-0.291175	-0.444987
Family:Coriobacteriaceae	-0.134303	-0.583099	-0.515955
Family:Desulfovibrionaceae	-0.643521	-0.291175	-0.444987
Family:Enterobacteriaceae	-0.622018	-0.519672	-1.05202
Family:Coriobacteriaceae	-0.134303	-0.583099	-0.515955
Family:Gracilibacteraceae	0.588487	0.766269	0.890518
Family:Lactobacillaceae	2.01962	1.55779	2.01513
Family:Prevotellaceae	-0.455691	-0.30485	-0.935452
Family:Enterobacteriaceae (unclassified genus)	-0.632914	-0.438528	-0.979095
Genus:Adlercreutzia	-0.977042	-0.450328	-0.389486
Genus:Alkalibaculum	0.276841	0.535372	1.05992
Genus:Angelakisella	-0.0655083	-0.467469	-0.467208
Genus:Bilophila	-0.363989	-0.160498	-0.529731
Genus:Collinsella	-0.0445656	-0.57125	-0.569291
Genus:Coprobacter	-0.0530138	-0.43179	-0.617798
Genus:Desulfovibrio	-0.510696	-0.462089	-0.532117
Genus:Eisenbergiella	-0.587862	-1.08344	-1.88422
Genus:Ellagibacter	0.302274	0.748687	0.448915
Genus:Gracilibacter	0.588487	0.766269	0.890518
Genus:Lactobacillus	2.01962	1.55779	2.01513
Genus:Massiliprevotella	0.928691	1.67254	0.540673
Genus:Muribaculum	-0.879279	-0.465032	-1.013
Genus:Negativibacillus	-0.470106	-0.128109	-0.527236
Genus:Neglecta	-0.642002	-0.715443	-0.83217
Genus:Novispirillum	-0.270613	-1.6739	-1.14189
Genus:Paraprevotella	-0.011439	-0.338344	-0.605222
Genus:Prevotella	-0.579941	-0.447267	-1.34951
Genus:Roseospira	-0.86554	-0.76457	-1.17196
Clostridium polysaccharolyticum	3.03243	1.25358	0.514544
Kineothrix alysoides	-0.793304	-0.513902	-0.41463
Bacteroides caccae	-0.718952	-0.31536	-0.398611
Bacteroides clarus	-1.7654	-0.526361	-1.03032
Agathobaculum desmolans	-0.509621	-0.814223	-1.0648
Adlercreutzia equolifaciens	-0.95318	-0.528076	-0.579343
Bacteroides fragilis	3.27149	0.767856	3.20062
Roseburia intestinalis	1.27593	0.579702	0.939601
Bacteroides intestinalis	0.152095	0.330502	0.647916
Desulfovibrio piger	-0.869875	-0.0549725	-0.541123
Eubacterium ramulus	-0.251519	-0.109268	-0.590579
Blautia stercoris	1.54412	0.64519	1.08454
Bilophila wadsworthia	-0.327756	-0.0787785	-0.5273
Sutterella wadsworthensis	1.12745	0.607697	0.600259
